# Supplementary material for: Dephosphorylation of HDAC4 by PP2A-Bδ unravels a new role for the HDAC4/MEF2 axis in myoblast fusion
Source: Cell Death Dis. 2019 Jul 4;10(7):512. doi: 10.1038/s41419-019-1743-6 (PMC6609635; doi:10.1038/s41419-019-1743-6)
Supplement: Supplementary file 2 — Supplemental Table [file 41419_2019_1743_MOESM2_ESM.xlsx]

## Sheet: Feuil1
		GENE	SEQUENCE
		Balpha forward	gtctccaccgcgagagaa
		Balpha reverse	ATGTCGCGCTGCAAATGGTG
		Bbeta forward	ggacgagctactacttagtctcaca
		Bbeta reverse	ccaagcctaccgagtttgac
		Bgamma forward	atgcactagctggcctcagt
		Bgamma reverse	catctgctttatccgcctgt
		Bdelta forward	aaaacctgctcgaagctgaa
		Bdelta reverse	atggatggcagagacagagg
		B’alpha forward	ggcggtcgttttgtacactt
		B’alpha reverse	cgtgatacagcacagggcta
		B’beta forward	accgctaaggacccttgaa
		B’beta reverse	ggtagaaaggcaatggctca
		B’gamma forward	AGATGTTCCTCCTGCGGATC
		B’gamma reverse	ggtaaatgggctccgtgat
		B’delta forward	atccccagcagcacaaatag
		B’delta reverse	gagcacaagggaaagcagtc
		B’epsilon forward	tggtttcagggatgggacta
		B’epsilon reverse	caaaaccacagcggacaata
		ID3 forward	gaggagcttttgccactgac
		ID3 reverse	tgaagagggctgggttaaga
		Pp2acb forward	atggacgacaaggcgttca
		Pp2acb reverse	ttacaggaagtagtctggggtg
		p21 forward	gggatggcagttaggactca
		p21 reverse	gtggggcaagtgcctagata
		CKM forward	TTCGGCAACACCCACAACAAGTTC
		CKM reverse	TGAAGCCGGATGGTGTCTCCTTAT
		myogenin forward	actcccttacgtccatcgtg
		myogenin reverse	caggacagccccacttaaaa
		I1PP2A forward	cagaagcgaaaacgagaacc
		I1PP2A reverse	cacttttcccctctccttcc
		I2PP2A forward	tactgacccgttgctctgtg
		I2PP2A reverse	acattatcctctgcccgatg
		ALPHA4 forward	tcatgtggcagagtttcagc
		ALPHA4 reverse	tccacagcagatttcagtgc
		gapdh forward	aactttggcattgtggaagg
		gapdh reverse	acacattgggggtaggaaca
		Argbp2 forward	GTGCCGCCATGTCTGTTAC
		Argbp2 reverse	TATGCAGAAGGGGAGAATGG
