# Supplementary material for: Dephosphorylation of HDAC4 by PP2A-Bδ unravels a new role for the HDAC4/MEF2 axis in myoblast fusion
Source: Cell Death Dis. 2019 Jul 4;10(7):512. doi: 10.1038/s41419-019-1743-6 (PMC6609635; doi:10.1038/s41419-019-1743-6)
Supplement: Supplementary file 5 — Table 1 [file 41419_2019_1743_MOESM5_ESM.xlsx]

## Sheet: MEF2_target_genes
cluster	Ensembl_ID	Gene_Name	D0_log2FoldChange	D0_padj	D1_log2FoldChange	D1_padj	D3_log2FoldChange	D3_padj
A	ENSMUSG00000061353	Cxcl12	1.47463	9.07572e-85	2.40889	0	1.27707	3.28275e-65
A	ENSMUSG00000023886	Smoc2	2.13824	6.38103e-69	1.218	1.66022e-23	0.835019	3.17971e-10
A	ENSMUSG00000026249	Serpine2	1.82798	3.27543e-54	1.47326	4.21719e-75	1.99342	8.58413e-56
A	ENSMUSG00000070469	Adamtsl3	1.95077	6.768e-45	2.32786	6.87766e-93	1.66389	3.96436e-35
A	ENSMUSG00000092035	Peg10	1.07821	4.55534e-39	1.0553	9.42726e-86	1.50931	3.75069e-88
A	ENSMUSG00000056870	Gulp1	1.19758	1.00872e-25	1.17642	5.8678e-40	0.686562	2.73698e-09
A	ENSMUSG00000068196	Col8a1	0.901435	1.74363e-25	0.953817	4.55326e-51	1.10709	4.57949e-33
A	ENSMUSG00000062991	Nrg1	1.34804	1.72447e-17	1.20678	9.44484e-20	0.452731	0.0276937
A	ENSMUSG00000063727	Tnfrsf11b	2.31444	1.77817e-15	1.64251	3.12623e-11	1.48293	1.42396e-15
A	ENSMUSG00000028078	Dclk2	1.28751	1.91133e-14	0.859883	3.5432e-06	1.46825	1.26199e-12
A	ENSMUSG00000032036	Kirrel3	1.1524	1.29831e-13	0.668218	2.85478e-05	0.384829	0.0857778
A	ENSMUSG00000020032	Nuak1	1.34093	2.23621e-13	1.07616	6.36451e-14	0.321652	0.0026192
A	ENSMUSG00000052942	Glis3	1.42733	1.45947e-12	1.55682	2.38797e-15	1.86349	6.45189e-16
A	ENSMUSG00000044288	Cnr1	1.67208	9.21848e-12	1.6352	1.44143e-15	1.27909	1.58902e-18
A	ENSMUSG00000031202	Rab39b	1.61581	4.45894e-11	1.1079	0.000975538	1.45692	0.000593258
A	ENSMUSG00000045658	Pid1	1.60955	1.15937e-10	2.00536	1.22625e-24	1.3271	6.7003e-08
A	ENSMUSG00000055373	Fut9	1.70073	1.09723e-09	1.71525	7.93711e-11	0.84272	0.0334661
A	ENSMUSG00000044254	Pcsk9	1.452	4.61064e-09	1.07694	1.06143e-08	-0.522128	0.120665
A	ENSMUSG00000071604	Fam189a2	1.62217	1.10178e-07	2.49293	2.64856e-25	1.4074	2.93076e-08
A	ENSMUSG00000021367	Edn1	1.3914	1.81947e-07	0.919171	4.50104e-07	0.59156	0.0522574
A	ENSMUSG00000020086	H2afy2	0.948347	6.03433e-07	0.802985	3.19029e-06	0.513936	0.0129516
A	ENSMUSG00000040339	Fam102b	0.533424	8.57005e-07	1.11667	1.63115e-67	0.824902	3.26348e-18
A	ENSMUSG00000024066	Xdh	1.1601	1.13683e-06	1.63003	2.315e-15	-0.690415	0.0108412
A	ENSMUSG00000032816	Igdcc4	1.5206	2.37404e-06	1.59915	1.13017e-18	1.50042	9.35069e-32
A	ENSMUSG00000040124	Gorab	0.552231	4.20567e-06	0.848121	7.16948e-19	1.23098	4.49913e-41
A	ENSMUSG00000049225	Pdp1	-0.576335	1.14747e-05	0.203527	0.0535097	0.533017	1.35167e-09
A	ENSMUSG00000054640	Slc8a1	0.85995	3.01606e-05	1.00135	1.93176e-10	1.39894	1.45852e-28
A	ENSMUSG00000005950	P2rx5	1.21746	0.000168296	0.822012	3.5516e-05	1.03082	6.18874e-08
A	ENSMUSG00000029361	Nos1	1.24703	0.000735917	1.44431	6.48927e-06	1.11959	2.80866e-05
A	ENSMUSG00000038372	Gmds	0.463593	0.0007503	0.317856	0.021256	0.535219	0.000292141
A	ENSMUSG00000034570	Inpp5j	1.14178	0.00237144	1.40413	0.000132198	0.398881	0.336265
A	ENSMUSG00000026586	Prrx1	0.275019	0.00949656	0.792175	7.28437e-54	1.26905	1.45829e-57
A	ENSMUSG00000071984	Fndc1	0.807642	0.0113988	1.79694	1.0523e-42	1.21481	1.89831e-15
A	ENSMUSG00000027971	Ndst4	0.831537	0.0248934	0.959933	0.00523873	1.15272	0.00177844
A	ENSMUSG00000030498	Gas2	0.511494	0.0269328	1.02123	1.68076e-10	1.73546	3.32197e-08
A	ENSMUSG00000029836	Cbx3	0.248206	0.0271961	0.238817	0.00217959	0.666782	4.22404e-14
A	ENSMUSG00000041417	Pik3r1	0.441616	0.0339879	0.419972	2.94143e-05	0.500274	2.618e-07
A	ENSMUSG00000004655	Aqp1	-0.2503	0.043106	0.110848	0.123569	0.736225	5.29213e-16
A	ENSMUSG00000041552	Ptchd1	0.755447	0.0635761	1.20016	0.00307119	0.957668	0.0490015
A	ENSMUSG00000042751	Nmnat2	0.322614	0.0896621	-0.023671	0.951116	0.728759	0.00330487
A	ENSMUSG00000046561	Arsj	-0.218279	0.0903011	0.64077	3.18193e-08	0.969072	3.95067e-14
A	ENSMUSG00000000440	Pparg	0.392926	0.101605	0.587792	0.040502	0.497014	0.160864
A	ENSMUSG00000031906	Smpd3	-0.654767	0.122847	0.330503	0.536877	0.763525	0.148504
A	ENSMUSG00000020601	Trib2	-0.566802	0.172188	0.382335	0.413061	0.851149	0.000808618
A	ENSMUSG00000058914	C1qtnf3	0.207349	0.198327	0.863727	2.80543e-25	1.06672	1.1904e-29
A	ENSMUSG00000027200	Sema6d	0.23797	0.395725	1.16665	1.0442e-09	1.1863	0.000163977
A	ENSMUSG00000022537	Tmem44	0.31326	0.471586	0.465021	0.106944	0.914227	0.000429495
A	ENSMUSG00000035305	Ror1	-0.335694	0.501716	0.522289	0.117636	1.46044	4.501e-12
A	ENSMUSG00000037370	Enpp1	-0.113204	0.527323	0.261077	0.00374312	0.523336	5.61923e-08
A	ENSMUSG00000048387	Osr1	-0.244683	0.606048	0.701086	0.0251453	0.754266	0.0642889
A	ENSMUSG00000037892	Pcdh18	0.120203	0.636163	0.370664	0.0496282	0.659183	0.00387072
A	ENSMUSG00000017969	Ptgis	0.0918451	0.742377	-0.0715846	0.55145	0.762413	1.59808e-20
A	ENSMUSG00000000386	Mx1	0.143803	0.783689	-0.0691033	0.917979	0.470875	0.43354
A	ENSMUSG00000044813	Shb	0.0582627	0.833044	-0.112425	0.453133	0.365001	0.00206605
A	ENSMUSG00000007908	Hmgcll1	0.10071	0.86975	0.711207	0.0709099	1.06546	0.0272107
A	ENSMUSG00000075028	Prdm11	-0.0365847	0.947476	0.290361	0.41022	0.781092	0.00610057
A	ENSMUSG00000031538	Plat	-0.010909	0.956022	-0.218637	0.000750295	0.879428	1.7786e-18
A	ENSMUSG00000053886	Sh2d4a	-0.0154113	0.980376	-0.338965	0.465366	0.582811	0.23617
A	ENSMUSG00000041308	Sntb2	0.00041968	0.998612	0.469339	3.10371e-09	0.573082	2.91683e-06
A	ENSMUSG00000016995	Matn4	-0.0625544	NA	0.137039	0.804814	0.468008	0.431573
A	ENSMUSG00000024987	Cyp26a1	0.0761315	NA	0.53625	0.259011	0.95106	0.00993978
A	ENSMUSG00000025784	Clec3b	0.00402458	NA	0.510574	0.211358	2.04544	1.57558e-06
A	ENSMUSG00000026051	1500015O10Rik	0.0509409	NA	0.456983	0.26681	1.31797	0.00256017
A	ENSMUSG00000028037	Ifi44	0.824178	NA	2.3219	1.07635e-09	0.905817	0.0597735
A	ENSMUSG00000031273	Col4a6	0.446103	NA	0.507789	0.290814	0.7896	0.131572
A	ENSMUSG00000037188	Grhl3	0.055842	NA	0.348885	0.505766	1.66198	5.50457e-06
A	ENSMUSG00000052572	Dlg2	0.0867696	NA	1.20714	0.0030394	0.83697	0.0480586
A	ENSMUSG00000056296	Synpr	0.0433228	NA	0.0609508	0.911937	0.782662	0.127214
B	ENSMUSG00000046743	Fat4	3.14714	1.80742e-137	3.28681	3.15103e-235	2.90184	7.21746e-90
B	ENSMUSG00000027208	Fgf7	1.54005	6.0454e-48	2.27311	3.31797e-65	2.63908	1.92192e-48
B	ENSMUSG00000027386	Fbln7	2.44162	1.60189e-38	3.48088	8.72369e-202	4.28158	5.87793e-257
B	ENSMUSG00000021732	Fgf10	2.09953	1.66915e-21	3.2368	1.21051e-80	3.23864	1.40587e-69
B	ENSMUSG00000040329	Il7	1.82336	2.00129e-14	2.73105	2.84862e-21	2.96842	2.05282e-27
B	ENSMUSG00000032179	Bmp5	2.39959	3.66655e-13	2.67215	8.62097e-16	2.10285	1.11541e-06
B	ENSMUSG00000028024	Enpep	1.92373	7.5809e-09	2.44165	1.27609e-12	2.29978	6.93583e-09
B	ENSMUSG00000048368	Omd	1.14273	1.66163e-05	1.04073	4.13572e-17	4.42838	6.12507e-240
B	ENSMUSG00000028036	Ptgfr	-0.556884	0.200745	1.5994	8.79419e-06	2.40553	4.35803e-14
B	ENSMUSG00000057457	Phex	0.288656	0.288166	1.75586	1.81956e-26	2.49743	1.91449e-23
C	ENSMUSG00000031972	Acta1	-3.04326	2.84098e-63	-4.21349	0	-1.34487	3.64338e-39
C	ENSMUSG00000020908	Myh3	-3.42761	7.64018e-63	-3.67115	0	-1.95	3.97467e-171
C	ENSMUSG00000026459	Myog	-3.12841	6.81405e-49	-3.1326	0	-0.618766	1.84134e-11
C	ENSMUSG00000026418	Tnni1	-2.71739	5.29256e-35	-3.08285	1.81844e-148	-1.46969	1.0773e-41
C	ENSMUSG00000030672	Mylpf	-2.72553	6.222e-25	-3.62838	9.29688e-286	-1.31886	1.6122e-54
C	ENSMUSG00000068614	Actc1	-2.66191	1.52709e-18	-4.36961	0	-1.98123	6.94461e-92
C	ENSMUSG00000031097	Tnni2	-2.16151	1.4733e-10	-4.11783	4.76228e-149	-1.73385	8.09523e-56
C	ENSMUSG00000061086	Myl4	-0.803847	0.0270227	-2.81244	6.46578e-48	-4.6229	1.06291e-222
D	ENSMUSG00000037946	Fgd3	0.70845	4.23577e-13	0.786014	3.28908e-37	0.0749076	0.643325
D	ENSMUSG00000033788	Dysf	1.21343	5.11757e-10	0.449812	0.00363369	-0.292787	0.0231762
D	ENSMUSG00000027499	Pkia	0.748081	8.15089e-10	0.134166	0.22818	-0.0197244	0.943336
D	ENSMUSG00000021591	Glrx	-0.681041	4.44906e-08	0.0453178	0.835314	-0.652137	4.26427e-05
D	ENSMUSG00000048482	Bdnf	0.607355	1.43965e-07	0.797023	1.94596e-16	0.264008	0.075763
D	ENSMUSG00000031530	Dusp4	-0.54626	9.7442e-07	-1.00302	8.56352e-33	-0.679244	1.94395e-09
D	ENSMUSG00000027763	Mbnl1	-0.313547	1.86839e-05	-0.351273	3.70655e-09	-0.624273	8.87904e-11
D	ENSMUSG00000030208	Emp1	-0.339734	2.03917e-05	-0.261906	1.20357e-05	-0.131839	0.371377
D	ENSMUSG00000019966	Kitl	0.423803	6.78296e-05	0.397186	0.000501785	0.217543	0.115186
D	ENSMUSG00000032776	Mctp2	1.38068	8.67195e-05	0.293306	0.593729	0.012345	0.98794
D	ENSMUSG00000038859	Baiap2l1	-0.578714	0.000271657	-0.95697	1.59323e-25	-0.739219	2.63813e-14
D	ENSMUSG00000042272	Sestd1	-0.349431	0.000509602	-0.388254	9.51662e-09	-0.508391	1.28029e-05
D	ENSMUSG00000001768	Rin2	0.466449	0.0010183	-0.102911	0.370332	-0.319722	0.00153427
D	ENSMUSG00000035199	Arl6ip5	-0.273277	0.001482	-0.499021	1.85356e-20	-0.442816	3.15006e-11
D	ENSMUSG00000039031	Arhgap18	0.443193	0.0019507	0.117496	0.656568	-0.38683	0.105248
D	ENSMUSG00000032902	Slc16a1	-0.284745	0.00256709	-0.59707	8.94193e-11	-0.361348	0.000144158
D	ENSMUSG00000005148	Klf5	-0.371171	0.0034309	-0.845805	5.30642e-16	-1.14629	1.13705e-40
D	ENSMUSG00000066324	Impad1	-0.348341	0.00607334	-0.346194	1.77043e-08	-0.469412	5.39261e-06
D	ENSMUSG00000019577	Pdk4	0.330099	0.00711507	-0.0283112	0.901575	-0.628434	5.85618e-07
D	ENSMUSG00000054920	Klhl5	0.416985	0.00737931	0.382226	0.000426731	0.239744	0.0460511
D	ENSMUSG00000026479	Lamc2	-0.578181	0.00783313	-0.854433	5.0336e-07	-1.03069	1.10096e-06
D	ENSMUSG00000033576	Apol6	0.946252	0.0125099	0.141054	0.821192	-0.432861	0.364245
D	ENSMUSG00000019850	Tnfaip3	-0.481521	0.0135612	-0.726035	2.2318e-06	-0.855293	1.21541e-14
D	ENSMUSG00000046169	Adamts6	0.48696	0.0148111	0.316321	0.00214663	-0.405502	0.00177008
D	ENSMUSG00000068699	Flnc	-0.474013	0.0158452	-0.549458	6.14851e-17	-0.387571	0.000292141
D	ENSMUSG00000028664	Ephb2	0.53429	0.0201469	0.561522	0.000594567	-0.047874	0.84573
D	ENSMUSG00000022893	Adamts1	0.463302	0.0209477	1.06714	3.61485e-19	-0.155472	0.328308
D	ENSMUSG00000024381	Bin1	-0.277005	0.0212351	-0.479107	2.88463e-22	-0.402349	1.0821e-07
D	ENSMUSG00000027868	Tbx15	-0.305763	0.0435968	-0.424787	0.000144445	-1.0301	1.14225e-23
D	ENSMUSG00000022358	Fbxo32	0.325482	0.067019	0.415279	5.8906e-05	-0.0980028	0.544399
D	ENSMUSG00000031626	Sorbs2	0.28001	0.0728984	0.0776026	0.70381	-0.679929	1.46975e-07
D	ENSMUSG00000003949	Hlf	-0.571087	0.0778431	-0.542559	0.101101	-0.390247	NA
D	ENSMUSG00000022144	Gdnf	-0.29495	0.0975965	-0.45771	0.00142825	-1.02888	6.3446e-07
D	ENSMUSG00000032380	Dapk2	0.314939	0.104531	0.0432868	0.767371	0.115128	0.536377
D	ENSMUSG00000047986	Palm3	0.553335	0.117109	-0.675928	0.0779131	-1.17543	9.75226e-07
D	ENSMUSG00000040938	Slc16a11	-0.43365	0.12179	-0.191599	0.400063	-0.72054	0.00324481
D	ENSMUSG00000019813	Cep57l1	0.300304	0.126484	0.215857	0.374981	0.357436	0.0666762
D	ENSMUSG00000035493	Tgfbi	0.646024	0.131532	0.205407	0.72065	-0.13844	0.854999
D	ENSMUSG00000017002	Slpi	-0.611333	0.155421	-0.514714	0.280446	-0.586251	0.272615
D	ENSMUSG00000027977	Ndst3	0.483685	0.156924	0.82592	0.0497026	0.211091	0.74355
D	ENSMUSG00000048399	Tprg	0.563182	0.171656	0.814612	0.0302471	0.411743	0.421639
D	ENSMUSG00000069094	Pde7a	-0.353931	0.179462	-0.157049	0.33901	-0.750415	3.35899e-06
D	ENSMUSG00000056888	Glipr1	-0.524647	0.194563	-0.922306	9.11789e-05	-0.648157	0.0750003
D	ENSMUSG00000041235	Chd7	0.27594	0.198538	-0.394639	0.0151289	-0.111551	0.652031
D	ENSMUSG00000030352	Tspan9	0.241229	0.199919	0.286466	0.000399413	-0.205611	0.105954
D	ENSMUSG00000024803	Ankrd1	-0.140326	0.204056	-0.297861	1.22412e-12	-0.159849	0.0511039
D	ENSMUSG00000006576	Slc4a3	-0.435741	0.225279	0.132944	0.595896	-0.9396	2.07734e-08
D	ENSMUSG00000026971	Itgb6	0.48515	0.282218	-1.20523	0.00267901	-0.980075	0.00270191
D	ENSMUSG00000048332	Lhfp	0.140899	0.287914	0.135648	0.157097	0.0932507	0.465678
D	ENSMUSG00000052512	Nav2	0.351448	0.289567	-0.0201299	0.951041	-0.698558	3.89251e-08
D	ENSMUSG00000068747	Sort1	-0.358344	0.292095	-0.69329	0.00317992	-1.13753	1.46191e-17
D	ENSMUSG00000028420	Tmem38b	-0.234997	0.328908	-0.323492	0.516301	-0.409774	0.000224629
D	ENSMUSG00000025006	Sorbs1	-0.419579	0.339588	-0.844612	0.000388996	-0.507097	1.33794e-05
D	ENSMUSG00000021094	Dhrs7	0.200205	0.346778	0.367757	0.0185975	-0.0743275	0.775888
D	ENSMUSG00000071552	Tigit	0.209556	0.35032	-0.155498	0.744791	-0.0250434	0.97246
D	ENSMUSG00000041695	Kcnj2	0.165903	0.370228	0.486744	2.55696e-12	-0.0264562	0.910982
D	ENSMUSG00000029406	Pitpnm2	-0.254418	0.384824	-0.238208	0.454977	-0.536585	0.00351265
D	ENSMUSG00000037887	Dusp8	-0.257574	0.42117	-0.992834	1.83496e-06	-0.906887	1.85908e-08
D	ENSMUSG00000028464	Tpm2	-0.225514	0.431589	-0.470364	5.19352e-30	-1.16715	8.66698e-20
D	ENSMUSG00000050953	Gja1	-0.233115	0.466855	-0.151202	0.167491	-0.0853601	0.675672
D	ENSMUSG00000000296	Tpd52l1	0.244826	0.492322	-0.0227452	0.963432	-0.242734	0.596674
D	ENSMUSG00000006542	Prkag3	0.318207	0.493784	-1.15276	2.93801e-06	-1.27332	4.03483e-30
D	ENSMUSG00000021453	Gadd45g	0.229923	0.504443	-0.505557	7.07499e-08	0.30269	0.248095
D	ENSMUSG00000027961	Lrrc39	0.318006	0.525405	-0.880732	0.0324821	-0.560957	0.0108538
D	ENSMUSG00000021838	Samd4	-0.162752	0.5588	-0.0618339	0.713335	-0.49561	0.00177008
D	ENSMUSG00000032060	Cryab	0.0724728	0.561708	-0.234909	8.42419e-05	-0.303879	0.00896076
D	ENSMUSG00000037286	Stag1	0.106166	0.567312	-0.0532178	0.769111	0.0288442	0.902149
D	ENSMUSG00000021182	Ccdc88c	-0.212153	0.58388	-0.88736	2.68008e-10	-1.1274	1.87089e-20
D	ENSMUSG00000038086	Hspb2	-0.230505	0.599805	-0.219147	0.401134	-0.736307	5.93973e-05
D	ENSMUSG00000039005	Tlr4	0.131271	0.617746	0.0519143	0.808777	-0.502789	0.0112545
D	ENSMUSG00000038068	Rnf144b	-0.146167	0.631078	-0.0932392	0.737639	-0.694134	0.0447207
D	ENSMUSG00000035783	Acta2	-0.0852199	0.634339	-0.271313	3.81678e-08	-0.217295	0.00322899
D	ENSMUSG00000071669	Snx29	0.230242	0.663121	0.479292	0.25502	-0.270382	0.548117
D	ENSMUSG00000026854	Usp20	0.14706	0.665636	0.237655	0.257868	-0.0740317	0.786452
D	ENSMUSG00000075425	Gm13547	0.147972	0.718627	0.0566141	NA	-0.0214722	0.976856
D	ENSMUSG00000040026	Saa3	-0.178883	0.720613	-0.399022	0.423119	-0.420986	0.5033
D	ENSMUSG00000022508	Bcl6	-0.101031	0.737917	-0.261669	0.0463973	-0.177191	0.114517
D	ENSMUSG00000044674	Fzd1	0.0600101	0.739758	-0.789136	9.76556e-37	-0.599362	2.37553e-12
D	ENSMUSG00000028158	Mttp	-0.117189	0.741189	-0.189469	0.561692	-0.579009	4.66977e-05
D	ENSMUSG00000025429	Pstpip2	0.0847691	0.764796	-0.0990691	0.702677	-0.690937	2.72071e-06
D	ENSMUSG00000030616	Sytl2	0.0738707	0.779231	-0.599241	1.38674e-06	0.22216	0.0487887
D	ENSMUSG00000030254	Rad18	0.0549737	0.801801	-0.323048	0.0747667	0.0435908	0.927819
D	ENSMUSG00000039542	Ncam1	0.0473945	0.815437	-0.728589	0.00249613	-0.628227	3.51443e-06
D	ENSMUSG00000027692	Tnik	-0.128987	0.816215	0.180934	0.755432	-0.188122	0.738681
D	ENSMUSG00000033278	Ptprm	0.0507624	0.836459	0.145698	0.516775	0.0614872	0.781278
D	ENSMUSG00000006930	Hap1	0.110777	0.851902	0.407625	0.418057	0.12148	0.880978
D	ENSMUSG00000025921	Rdh10	0.0387109	0.873848	-0.237789	0.0730422	-0.30556	0.0316761
D	ENSMUSG00000026365	Cfh	-0.0379151	0.875882	0.0260648	0.885555	-0.38554	4.13202e-05
D	ENSMUSG00000041313	Slc7a1	-0.043866	0.878618	-0.706712	3.5006e-07	-0.613229	3.84473e-06
D	ENSMUSG00000024084	Qpct	0.0748087	0.892022	0.08812	0.777343	0.0753286	0.842682
D	ENSMUSG00000027187	Cat	0.036544	0.893719	0.214614	0.0473444	0.0607456	0.687203
D	ENSMUSG00000028341	Nr4a3	-0.080796	0.895296	-0.27774	0.619954	-0.543866	0.344481
D	ENSMUSG00000053617	Sh3pxd2a	-0.0320435	0.900002	-0.0826135	0.162259	-0.508675	2.43724e-12
D	ENSMUSG00000032010	Usp2	0.0726658	0.909361	-0.476009	0.320371	0.0866986	0.855093
D	ENSMUSG00000036832	Lpar3	0.0679537	0.910634	-0.0496923	0.938294	-0.106587	0.869536
D	ENSMUSG00000052062	Pard3b	-0.0231119	0.965031	0.460269	0.10649	0.207399	0.655226
D	ENSMUSG00000006221	Hspb7	-0.200919	NA	-0.479257	0.315098	-0.653564	1.4965e-05
D	ENSMUSG00000008489	Elavl2	0.0803265	NA	-0.213017	0.636687	-0.211227	0.672188
D	ENSMUSG00000026228	Htr2b	0.502511	NA	0.343301	0.517574	0.135897	0.625215
D	ENSMUSG00000026768	Itga8	NA	NA	-0.133452	0.796541	0.181829	0.802502
D	ENSMUSG00000027398	Il1b	NA	NA	-0.251558	NA	-0.944774	0.0543113
D	ENSMUSG00000028965	Tnfrsf9	-0.03786	NA	0.492071	0.301537	-0.0892305	0.912939
D	ENSMUSG00000030617	Ccdc83	NA	NA	-0.115439	NA	0.0719988	NA
D	ENSMUSG00000030790	Adm	0.00226819	NA	0.164582	0.791077	-0.0911232	0.90846
D	ENSMUSG00000039865	Slc44a3	0.177553	NA	-0.027247	0.963439	-0.331658	0.619673
D	ENSMUSG00000048978	Nrsn1	0.0215206	NA	0.146936	NA	0.0280209	NA
D	ENSMUSG00000049109	Themis	-0.155633	NA	-0.0308855	0.966119	-0.397294	0.534404
D	ENSMUSG00000055421	Pcdh9	0.302362	NA	0.220007	NA	-0.0419168	NA
D	ENSMUSG00000063434	Sorcs3	-0.0267811	NA	-0.114573	NA	0.0280209	NA
D	ENSMUSG00000071494	Olfr455	-0.0747313	NA	-0.362865	0.378211	-0.701207	0.15435
D	ENSMUSG00000075225	Ccdc162	-0.0249252	NA	-0.829484	0.0444288	-0.781168	0.0285694
D	ENSMUSG00000078627	March10	-0.228499	NA	-0.253751	0.65383	-0.439847	0.480165
D	ENSMUSG00000078815	Cacng6	0.0151243	NA	-0.0712903	NA	0.111851	0.887993
E	ENSMUSG00000028967	Errfi1	-0.895489	9.77431e-21	-1.63482	2.97587e-123	-0.421839	4.29931e-05
E	ENSMUSG00000040998	Npnt	-0.881392	1.31158e-19	-1.21619	1.49363e-88	-2.13948	5.66769e-136
E	ENSMUSG00000030353	Tead4	-1.13036	1.13085e-09	-2.04178	7.91219e-32	-2.10818	1.21855e-111
E	ENSMUSG00000030218	Mgp	-0.580293	0.000160262	-1.34077	5.36883e-225	-1.22995	2.87057e-44
E	ENSMUSG00000063632	Sox11	-0.386411	0.000580477	-1.57021	1.72102e-61	-1.32377	3.23257e-64
E	ENSMUSG00000056486	Chn1	-0.544127	0.00156797	-1.23628	9.07883e-16	-1.18806	1.25496e-11
E	ENSMUSG00000018819	Lsp1	-0.388079	0.00192012	-1.19316	3.17151e-46	-1.24806	9.05984e-48
E	ENSMUSG00000017817	Jph2	-0.373772	0.00774359	-0.837612	4.49649e-33	-1.44302	1.89826e-70
E	ENSMUSG00000001473	Tubb6	-0.514471	0.0135999	-1.43937	9.63102e-94	-1.03882	1.63109e-14
E	ENSMUSG00000022382	Wnt7b	-0.959213	0.0137128	-2.57704	1.4129e-19	-2.05105	9.4437e-07
E	ENSMUSG00000036052	Dnajb5	-0.593232	0.0310041	-1.31756	2.67203e-13	-0.40195	0.00300742
E	ENSMUSG00000024042	Sik1	-0.546433	0.0310216	-1.19704	3.92132e-06	-0.793907	2.3967e-06
E	ENSMUSG00000079243	Xirp1	-0.577802	0.0650214	-1.96596	9.70079e-37	-0.305093	0.0606834
E	ENSMUSG00000029683	Lmod2	-0.638284	0.096902	-2.38335	1.94537e-17	-0.59734	1.06296e-10
E	ENSMUSG00000016756	Cmah	-0.404915	0.177456	-0.35918	0.101384	-1.91043	1.26218e-36
E	ENSMUSG00000027955	Fam198b	-0.426499	0.201989	-0.948909	0.000106731	-1.62826	4.28118e-19
E	ENSMUSG00000031461	Myom2	-0.427933	0.302306	-1.72297	1.21607e-06	-1.46459	3.76921e-62
E	ENSMUSG00000037940	Inpp4b	0.358927	0.396662	-1.92845	1.94026e-12	-0.508328	0.111734
E	ENSMUSG00000044938	Klhl31	-0.359076	0.463543	-1.48518	1.29297e-10	-0.646766	3.35899e-06
E	ENSMUSG00000035934	Pknox2	-0.201063	0.714521	-2.17862	3.78685e-21	-1.14817	3.2699e-08
E	ENSMUSG00000007097	Atp1a2	-0.116247	0.827217	-0.396457	0.196493	-1.50193	5.02701e-39
E	ENSMUSG00000052374	Actn2	-0.0636262	0.921037	-0.413912	0.414328	-2.77859	2.58677e-64
E	ENSMUSG00000052135	Foxo6	0.0304572	0.962272	-1.49443	1.09251e-06	-0.576206	0.0167067
E	ENSMUSG00000051043	Gprc5c	0.0240535	0.967512	-2.76504	1.75556e-53	-1.67437	1.82396e-23
E	ENSMUSG00000022269	March11	-0.00910709	0.983909	-0.51436	0.0479127	-1.49421	5.27753e-17
E	ENSMUSG00000041731	Pgm5	-0.00943037	0.988253	-1.08357	7.16314e-06	-1.52006	1.02894e-32
E	ENSMUSG00000008658	Rbfox1	-0.249809	NA	-0.675968	0.123618	-1.81668	2.65338e-08
E	ENSMUSG00000021565	Slc6a19	0.0227987	NA	-0.0575135	0.936344	-1.60397	3.16625e-06
E	ENSMUSG00000028116	Myoz2	0.0939679	NA	-2.02224	1.49949e-07	-2.83395	1.66696e-42
E	ENSMUSG00000030470	Csrp3	-0.499744	NA	-1.90344	8.89768e-09	-0.533952	0.00121888
E	ENSMUSG00000031957	Ctrb1	-0.0677064	NA	-2.8901	7.11851e-21	-1.18945	2.30797e-08
E	ENSMUSG00000042895	Abra	-0.227982	NA	-1.16882	0.00463145	-2.09425	4.03471e-25
E	ENSMUSG00000043760	Pkhd1	-0.635285	NA	-1.11957	0.00692724	-1.37442	5.19314e-14
E	ENSMUSG00000044461	Shisa2	-0.065784	NA	-0.59852	0.151154	-1.24263	4.91e-05
E	ENSMUSG00000051456	Hspb3	-0.0458832	NA	-0.804435	0.0377211	-1.44589	2.50005e-06
E	ENSMUSG00000069372	Ctxn3	-0.0400006	NA	-1.16524	0.00473378	-2.06653	4.991e-17
F	ENSMUSG00000079092	Prl2c2	-1.53854	7.64889e-38	-1.75551	2.22329e-17	0.265901	0.702032
F	ENSMUSG00000074743	Thbd	-1.38747	3.15574e-25	0.189389	0.334482	0.510884	0.000302557
F	ENSMUSG00000027533	Fabp5	-0.672278	2.26149e-12	-0.860964	2.13728e-24	-0.330893	0.0694998
F	ENSMUSG00000039942	Ptger4	-0.939121	4.4527e-09	-0.488111	0.00658452	0.315859	0.145692
F	ENSMUSG00000019647	Sema6a	-1.57949	8.97843e-09	-1.34563	2.46034e-18	-0.0950728	0.658366
F	ENSMUSG00000021614	Vcan	-0.545245	6.23424e-08	-0.38486	2.64652e-11	-0.110893	0.527822
F	ENSMUSG00000031636	Pdlim3	-1.15773	3.26278e-07	-0.94929	2.38942e-28	0.523123	4.04553e-13
F	ENSMUSG00000023905	Tnfrsf12a	-0.586715	1.25806e-06	-0.990381	4.54943e-52	-0.358056	8.10926e-05
F	ENSMUSG00000015568	Lpl	-0.843894	3.11824e-05	-0.569765	0.00266996	0.557488	0.000676239
F	ENSMUSG00000036158	Prickle1	-0.874304	0.000124568	-0.412056	0.0675661	-0.165028	0.382354
F	ENSMUSG00000035373	Ccl7	-0.560757	0.000274399	-0.668514	0.00461445	0.732544	0.00467103
F	ENSMUSG00000059336	Slc14a1	-1.28997	0.000392141	-1.15532	0.00330855	0.40706	0.522387
F	ENSMUSG00000024063	Lbh	-0.400565	0.00134095	-0.48381	2.08328e-12	0.199047	0.0834064
F	ENSMUSG00000007805	Twist2	-0.592569	0.00134446	-0.433807	0.112591	0.264889	0.527822
F	ENSMUSG00000007682	Dio2	-1.00442	0.00214118	-0.154445	0.686347	-0.348452	0.00260488
F	ENSMUSG00000049641	Vgll2	-0.880264	0.00471639	-1.0635	8.44808e-06	1.06116	5.07112e-08
F	ENSMUSG00000048895	Cdk5r1	-0.473928	0.0106746	-0.938693	2.35507e-13	0.0278053	0.904513
F	ENSMUSG00000038132	Rbm24	-0.964856	0.0131655	-1.75005	5.73364e-12	0.17494	0.288796
F	ENSMUSG00000049686	Orai1	-0.800954	0.0206078	-0.925312	4.62006e-05	-0.26382	0.367764
F	ENSMUSG00000040605	Bace2	-0.797049	0.0407871	-0.167884	0.728509	0.480893	0.415371
F	ENSMUSG00000000567	Sox9	-0.264312	0.0479539	-0.256274	0.0215464	0.362825	0.00418733
F	ENSMUSG00000028631	Kcnq4	-0.782792	0.05427	-1.29793	5.7131e-06	0.526673	0.000413089
F	ENSMUSG00000032503	Arpp21	-0.679808	0.0588901	-1.2516	0.000118944	0.00801719	0.982909
F	ENSMUSG00000048349	Pou4f1	-0.617545	0.14968	-1.17614	0.00361759	-0.0755941	0.919272
F	ENSMUSG00000027859	Ngf	-0.314007	0.153236	-0.403572	0.119748	0.416099	0.319633
F	ENSMUSG00000028445	Enho	-0.59749	0.168729	-0.284828	0.446258	0.105713	0.818849
F	ENSMUSG00000033871	Ppargc1b	-0.380121	0.245887	-0.164901	0.697688	0.452868	0.080755
F	ENSMUSG00000036356	Csgalnact1	-0.189184	0.307848	-0.146361	0.502552	0.486475	0.0305596
F	ENSMUSG00000031822	Gse1	-0.330339	0.320089	-0.333745	0.213428	0.244212	0.285864
F	ENSMUSG00000020182	Ddc	-0.363963	0.458997	-0.739653	0.0412894	-0.198713	0.661015
F	ENSMUSG00000015312	Gadd45b	-0.210521	0.469814	-0.749865	3.37138e-05	-0.136359	0.5631
F	ENSMUSG00000035268	Pkig	-0.192897	0.518936	-0.881648	3.63475e-29	-0.175727	0.375484
F	ENSMUSG00000008305	Tle1	-0.106018	0.638709	-0.432432	0.0046	0.256981	0.277694
F	ENSMUSG00000060429	Sntb1	-0.09835	0.811934	-0.751643	7.73173e-10	0.328166	0.0114968
F	ENSMUSG00000019960	Dusp6	-0.0247401	0.911039	-0.77526	8.74024e-11	0.362261	0.0125545
F	ENSMUSG00000028977	Casz1	0.0429764	0.946993	-0.741749	0.0895214	-0.0551248	0.903446
F	ENSMUSG00000020067	Mypn	-0.127519	NA	-0.873697	0.0442806	0.186899	0.571592
F	ENSMUSG00000068697	Myoz1	-0.0685781	NA	-0.666011	0.0557048	-0.306835	0.636679
G	ENSMUSG00000051747	Ttn	-2.64984	1.44658e-55	-1.08713	0.00890808	-0.50636	4.70885e-05
G	ENSMUSG00000049775	Tmsb4x	-1.47892	6.85157e-49	-1.26845	1.43527e-129	-1.3319	3.38653e-114
G	ENSMUSG00000025701	Alox5	-2.1799	7.60424e-44	-2.37579	5.05262e-167	-1.47435	2.16396e-42
G	ENSMUSG00000039376	Synpo2l	-2.4334	1.37625e-37	-1.96718	2.31163e-127	-1.01133	8.3919e-39
G	ENSMUSG00000027107	Chrna1	-1.07399	3.31921e-36	-0.972356	8.0566e-58	-0.505041	4.68078e-10
G	ENSMUSG00000026208	Des	-1.5549	2.21719e-32	-1.36718	1.06068e-204	-0.796997	1.82326e-21
G	ENSMUSG00000025348	Itga7	-1.40976	2.35815e-20	-1.3703	2.62331e-139	-0.778386	1.09037e-23
G	ENSMUSG00000042485	Mustn1	-1.05836	2.05159e-10	-0.655287	5.83039e-12	-0.754618	4.85291e-18
G	ENSMUSG00000006435	Neurl1a	-1.10389	3.70499e-10	-1.4293	2.74979e-50	-0.981087	1.55671e-13
G	ENSMUSG00000079588	Tmem182	-2.03746	5.53389e-10	-2.59449	9.0865e-35	-1.15153	4.96749e-25
G	ENSMUSG00000020173	Cobl	-1.34896	2.6623e-09	-2.58091	8.64567e-79	-0.958831	6.26115e-21
G	ENSMUSG00000034220	Gpc1	-0.882335	4.71653e-09	-1.06967	3.31262e-125	-0.776504	3.67121e-16
G	ENSMUSG00000017493	Igfbp4	-1.50109	1.53864e-08	-2.3239	1.71151e-53	-1.10061	8.9559e-07
G	ENSMUSG00000039831	Arhgap29	-0.764128	5.06465e-08	-1.11141	1.79785e-77	-0.855186	5.49565e-18
G	ENSMUSG00000055027	Smyd1	-1.70731	9.72494e-08	-2.07876	4.32041e-26	-0.754813	1.64922e-08
G	ENSMUSG00000044033	Ccdc141	-1.10739	5.0792e-07	-2.0885	6.15872e-173	-1.17618	2.81135e-21
G	ENSMUSG00000018893	Mb	-1.72912	7.99621e-07	-2.27279	9.06233e-19	-1.06754	4.66613e-25
G	ENSMUSG00000028031	Dkk2	-1.11154	9.99272e-07	-2.02604	1.66279e-26	-0.845666	0.00542823
G	ENSMUSG00000037139	Myom3	-1.31185	6.92718e-05	-2.19727	1.30157e-31	-1.04395	2.88883e-29
G	ENSMUSG00000036885	Arhgef26	-1.21725	0.000176772	-0.831122	0.014609	-1.1992	1.33375e-06
G	ENSMUSG00000027985	Lef1	-1.10786	0.00019176	-0.873892	0.0139393	-1.12744	0.00365602
G	ENSMUSG00000044086	Lmod3	-1.33019	0.000206672	-1.89818	7.00683e-21	-0.932621	3.09318e-29
G	ENSMUSG00000042828	Trim72	-1.23175	0.000750213	-2.59889	1.62814e-21	-1.45056	1.03525e-30
G	ENSMUSG00000026628	Atf3	-0.855138	0.0068494	-1.1705	7.28783e-05	-1.11806	9.77996e-06
G	ENSMUSG00000063193	Cd300lb	-0.882482	0.0212613	-1.11301	0.00750901	-0.947992	0.0326317

## Sheet: MEF2_non_target_genes
Ensembl_ID	Gene_Name	D0_log2FoldChange	D0_padj	D1_log2FoldChange	D1_padj	D3_log2FoldChange	D3_padj
ENSMUSG00000021835	Bmp4	2.82242	8.60439e-89	2.18241	2.83219e-52	1.73075	4.51661e-91
ENSMUSG00000047735	Samd9l	2.09898	4.6758e-29	1.59109	5.49593e-23	0.332035	0.18066
ENSMUSG00000030265	Kras	-0.848343	6.00222e-17	-0.930447	1.7993e-26	-0.945093	2.49005e-15
ENSMUSG00000026672	Optn	0.786562	4.02192e-13	0.694394	5.02003e-11	0.308588	0.0353929
ENSMUSG00000020700	Map3k3	-1.18152	9.37644e-12	-1.00868	1.88501e-16	-1.03286	3.40457e-14
ENSMUSG00000006205	Htra1	-0.910497	5.53063e-11	-0.613437	9.50624e-13	-0.425021	2.70601e-05
ENSMUSG00000036087	Slain2	-0.701994	5.43175e-10	-0.725976	1.60382e-13	-0.768811	3.49118e-07
ENSMUSG00000063317	Usp31	-0.806813	2.41648e-08	-0.748495	0.00303245	-0.10469	0.753434
ENSMUSG00000030638	Sh3gl3	1.44576	5.5554e-08	1.95	1.52593e-17	0.705209	0.00356196
ENSMUSG00000036620	Mgat4b	0.629254	1.00854e-07	0.889427	9.80947e-18	0.968814	1.24261e-17
ENSMUSG00000027613	Eif6	-0.627671	1.54156e-06	-0.606399	7.10155e-14	-0.240959	0.0580356
ENSMUSG00000021144	Mta1	-0.872268	2.14662e-06	-0.561143	7.00021e-10	-0.502996	2.26585e-05
ENSMUSG00000021996	Esd	-0.562503	7.04396e-06	-0.133402	0.174529	-0.355034	9.00013e-05
ENSMUSG00000020375	Rufy1	-0.805384	1.19745e-05	-1.10635	6.49505e-16	-0.801078	0.000315367
ENSMUSG00000084319	Tpt1-ps3	-0.563258	2.0681e-05	-0.513822	6.31046e-32	-0.302807	0.045471
ENSMUSG00000011114	Tbrg1	0.396137	2.96231e-05	0.233135	0.00152529	0.186353	0.0415338
ENSMUSG00000032199	Polr2m	0.475647	3.18294e-05	0.276125	0.000191072	0.316397	7.74286e-05
ENSMUSG00000031782	Coq9	0.535029	3.20828e-05	0.647885	9.589e-12	0.585649	2.53389e-10
ENSMUSG00000023800	Tiam2	0.420417	3.79219e-05	0.889919	1.15271e-39	1.23038	3.59693e-41
ENSMUSG00000042380	Smim12	-0.90905	0.000125244	-0.894908	1.28091e-06	-0.601312	0.000106531
ENSMUSG00000024002	Brd4	-0.5727	0.000143475	-0.475832	6.24259e-05	-0.238875	0.0130363
ENSMUSG00000048040	Arxes2	1.00009	0.000195644	0.651941	0.0496527	-0.007724	0.988915
ENSMUSG00000001525	Tubb5	-0.348042	0.000342273	-0.230595	7.57112e-07	-0.164454	0.0455226
ENSMUSG00000054008	Ndst1	-0.526767	0.000581555	-0.39911	0.00833317	-0.483231	0.0339024
ENSMUSG00000027639	Samhd1	0.425594	0.000613357	0.680125	3.33471e-21	0.863256	1.69109e-09
ENSMUSG00000040212	Emp3	-0.444296	0.00118625	-0.309667	5.52092e-07	-0.307292	0.00584406
ENSMUSG00000036376	Abt1	-0.601916	0.00148527	-0.711924	0.000149689	-0.472495	0.0185064
ENSMUSG00000032777	Gtf3c1	0.457618	0.00236294	0.364074	0.000226172	0.269323	0.0977443
ENSMUSG00000020570	Sypl	-0.300418	0.00284071	-0.393629	9.64447e-07	-0.498301	2.35954e-08
ENSMUSG00000008226	Scrn3	0.482584	0.00292025	0.276254	0.0776155	-0.0807617	0.702109
ENSMUSG00000037253	Mex3c	-0.338375	0.00306747	-0.455313	2.96143e-07	-0.316237	0.00360793
ENSMUSG00000049488	Tmem67	0.592833	0.00375542	0.545178	0.000746664	0.23192	0.317649
ENSMUSG00000060038	Dhps	0.317892	0.00393344	0.480937	3.90565e-06	0.46497	7.94828e-05
ENSMUSG00000037896	Rcor1	0.313963	0.00505825	0.0809982	0.430505	0.242554	0.0455226
ENSMUSG00000002984	Tomm40	-0.623101	0.00544735	-0.436028	0.000220034	-0.115029	0.444639
ENSMUSG00000026821	Ralgds	-0.549567	0.00607945	-0.196796	0.0937276	-0.380096	0.00462433
ENSMUSG00000025580	Eif4a3	-0.272702	0.00630208	-0.450181	1.59507e-07	-0.0901827	0.582984
ENSMUSG00000028403	Zdhhc21	0.296277	0.0076347	0.177333	0.164265	0.0225675	0.91014
ENSMUSG00000032579	Hemk1	-0.905596	0.00948054	0.449421	0.238258	0.806253	0.00913188
ENSMUSG00000004032	Gstm5	0.49909	0.0107136	0.724232	1.12943e-08	0.482755	0.000777109
ENSMUSG00000072258	Taf1a	0.454654	0.0107865	0.120862	0.626948	0.709152	5.72924e-05
ENSMUSG00000057982	Zfp809	0.489596	0.0110878	0.510049	0.0100642	0.447301	0.0817783
ENSMUSG00000032127	Vps11	0.395857	0.0127668	0.370019	0.00283383	0.094016	0.703991
ENSMUSG00000031622	Sin3b	-0.307779	0.0127815	-0.285719	0.000562704	-0.43089	1.83153e-07
ENSMUSG00000042396	Rbm7	0.370584	0.0136972	0.297157	0.00214082	0.342018	0.000724264
ENSMUSG00000028621	Cyb5rl	-0.734511	0.0143447	-0.109759	0.829049	-0.312253	0.334061
ENSMUSG00000038280	Ostm1	-0.408975	0.0157429	-0.526464	2.07832e-07	-1.06998	5.63442e-31
ENSMUSG00000028879	Stx12	0.294076	0.0163851	0.176556	0.0522579	0.210033	0.0334331
ENSMUSG00000002844	Adprh	-0.500274	0.0167555	-0.351739	0.00012453	-0.0837918	0.799773
ENSMUSG00000028960	Ube4b	0.489922	0.0171702	0.526937	6.54578e-06	0.231074	0.197325
ENSMUSG00000032314	Etfa	0.238273	0.0175357	0.533933	3.78695e-08	0.701322	1.27864e-13
ENSMUSG00000034297	Med13	0.359012	0.018076	0.185729	0.196397	-0.340451	0.0276679
ENSMUSG00000033565	Rbfox2	0.23145	0.0193586	0.0665369	0.381915	-0.0431964	0.835736
ENSMUSG00000042594	Sh2b3	-0.355657	0.019508	-0.304555	0.000205859	-0.168295	0.164445
ENSMUSG00000003970	Rpl8	-0.426014	0.020251	-0.340859	8.70221e-19	-0.0865597	0.650529
ENSMUSG00000002981	Clptm1	-0.31115	0.0213428	-0.296613	0.027501	-0.157228	0.502689
ENSMUSG00000032018	Sc5d	0.335618	0.0214584	-0.309254	0.00502919	-0.586226	3.95793e-06
ENSMUSG00000024533	Spire1	0.269399	0.021756	-0.164129	0.0471787	-0.0596629	0.74931
ENSMUSG00000028792	Ak2	-0.450186	0.0237676	-0.705727	1.02236e-17	-0.231754	0.240024
ENSMUSG00000020708	Psmc5	-0.23629	0.0256115	-0.462628	2.80459e-15	-0.188721	0.0484722
ENSMUSG00000034858	Fam214a	0.712558	0.0265575	0.453582	0.0686402	0.4387	0.00923656
ENSMUSG00000005846	Rsl1d1	0.256976	0.026965	-0.226665	0.0263521	0.324412	0.0105612
ENSMUSG00000028085	Gatb	-0.512298	0.0274912	0.0713262	0.786154	0.28448	0.211536
ENSMUSG00000038227	Hoxa9	0.387149	0.0278233	0.96466	1.1972e-15	0.282765	0.186799
ENSMUSG00000019055	Plod1	-0.432782	0.0322747	-0.316905	0.00054954	-0.453191	1.827e-05
ENSMUSG00000047804	Akap10	0.32697	0.0335209	0.0566243	0.748904	-0.0354685	0.884364
ENSMUSG00000054568	Usp17la	0.753286	0.0341293	1.12885	0.00202885	-0.148276	0.82826
ENSMUSG00000018286	Psmb6	-0.287432	0.0365135	-0.229296	0.00425821	-0.170877	0.233967
ENSMUSG00000038009	Dnajc22	0.830396	0.0392692	0.815405	0.0609085	-0.261267	0.717323
ENSMUSG00000027406	Idh3b	-0.224047	0.0446872	-0.00546841	0.973441	0.318622	0.00131443
ENSMUSG00000022702	Hira	0.277885	0.0449286	0.258341	0.0205067	0.453544	0.00072316
ENSMUSG00000010025	Aldh3a2	-0.307707	0.0469524	-0.286199	0.00269648	-0.441623	3.66604e-05
ENSMUSG00000020189	Osbpl8	-0.257352	0.0489142	-0.292913	0.00141336	-0.623258	4.98062e-07
ENSMUSG00000032633	Flcn	0.271833	0.051536	0.410734	0.000194659	-0.193951	0.0666762
ENSMUSG00000049106	Dcaf5	0.398864	0.0539694	-0.0216522	0.937762	-0.0270042	0.936862
ENSMUSG00000041852	Tcf20	-0.223486	0.0551147	-0.398278	7.08701e-06	-0.538081	2.74558e-09
ENSMUSG00000001622	Csn3	-0.718542	0.057724	-0.754431	0.0822016	-0.222202	NA
ENSMUSG00000031095	Cul4b	0.272702	0.0634975	0.281945	0.00108009	0.198318	0.137674
ENSMUSG00000020453	Patz1	0.279002	0.0680728	0.296645	0.00124612	0.232337	0.0722079
ENSMUSG00000046157	Tmem229b	0.716056	0.0686953	0.431446	0.371741	0.437312	0.263595
ENSMUSG00000038398	Upf3a	0.231585	0.0743959	0.224116	0.0844302	0.365741	0.00462818
ENSMUSG00000072692	Rpl37rt	-0.442211	0.0793457	-0.236145	0.000386523	0.0757425	0.586302
ENSMUSG00000071644	Eef1g	-0.166379	0.0870797	-0.145728	0.0351121	0.129722	0.114314
ENSMUSG00000031792	Usb1	0.301441	0.0885485	0.455742	4.22521e-05	0.411024	0.00228965
ENSMUSG00000045691	Thtpa	0.347539	0.0890412	0.300689	0.0591306	0.317271	0.0448952
ENSMUSG00000028688	Toe1	0.314997	0.0896621	-0.217932	0.279468	-0.0155252	0.970949
ENSMUSG00000048799	Cep120	-0.25541	0.0918187	-0.190043	0.124597	-0.523197	2.4401e-05
ENSMUSG00000045679	Pqlc3	0.321224	0.0978233	0.579178	7.91136e-07	0.225136	0.213636
ENSMUSG00000022404	Slc25a17	0.246355	0.099534	0.455215	3.49262e-05	0.359056	0.000686019
ENSMUSG00000001323	Srr	0.410295	0.103542	0.579382	0.00158254	0.302156	0.0741095
ENSMUSG00000057789	Bak1	-0.348993	0.10387	-0.253793	0.00822502	-0.287938	0.015038
ENSMUSG00000038696	Mapkap1	-0.233187	0.107905	-0.284181	0.015127	-0.100701	0.506016
ENSMUSG00000024896	Minpp1	-0.213167	0.122709	-0.235083	0.0215229	0.0359909	0.84726
ENSMUSG00000029028	Lrrc47	-0.213792	0.12577	0.07054	0.709162	0.00205345	0.99429
ENSMUSG00000015869	Prpsap1	-0.199659	0.126651	-0.0434839	0.793214	0.222057	0.0189361
ENSMUSG00000001829	Clpb	-0.247246	0.128187	-0.198561	0.174159	-0.433487	0.00368616
ENSMUSG00000026289	Atg16l1	-0.271179	0.135078	0.0129725	0.952344	-0.213672	0.344512
ENSMUSG00000061887	Ssbp3	-0.212498	0.138225	0.0696698	0.49429	-0.0863912	0.49083
ENSMUSG00000053411	Cbx7	0.366689	0.142484	0.935043	1.32215e-07	0.615818	0.0782533
ENSMUSG00000050271	Prag1	-0.474497	0.147688	-1.22737	1.99695e-07	-0.320144	0.210221
ENSMUSG00000034620	Rxylt1	0.242011	0.150269	0.0656791	0.757339	-0.0231143	0.922781
ENSMUSG00000033272	Slc35a4	-0.280163	0.150629	-0.278493	0.000574559	0.0366781	0.903945
ENSMUSG00000046441	Cmtr2	-0.339735	0.150629	-0.439564	0.0296328	-0.172692	0.425531
ENSMUSG00000033021	Gmppa	-0.263111	0.153704	0.126331	0.212865	0.0238282	0.908379
ENSMUSG00000001100	Poldip2	0.156792	0.158851	0.30889	2.38761e-05	0.345022	6.37459e-05
ENSMUSG00000007656	Arpp19	-0.192391	0.168098	-0.308909	0.0208942	-0.298927	0.0369396
ENSMUSG00000055991	Zkscan5	0.38686	0.177564	0.540571	0.00577406	0.590257	5.73867e-05
ENSMUSG00000022621	Rabl2	0.459255	0.18503	0.0269599	0.946688	0.0589227	0.884017
ENSMUSG00000022443	Myh9	0.203714	0.185051	-0.0681286	0.468089	-0.211647	0.213977
ENSMUSG00000013662	Atad1	-0.215149	0.186178	-0.439147	1.36194e-06	-0.327706	0.00289767
ENSMUSG00000030120	Mlf2	-0.30774	0.186178	-0.0352342	0.769984	0.0860669	0.608163
ENSMUSG00000000776	Polr3d	-0.238722	0.188535	-0.187569	0.206631	0.378329	0.0526149
ENSMUSG00000050786	Ccdc126	0.341686	0.188541	0.375159	0.141421	0.20759	0.496591
ENSMUSG00000028080	Lrba	0.283265	0.197183	0.00541598	0.984166	-0.24636	0.233433
ENSMUSG00000025283	Sat1	-0.225623	0.198748	-0.326318	2.13167e-05	-0.423791	1.20454e-05
ENSMUSG00000028224	Nbn	0.210054	0.21192	-0.141138	0.324043	0.101655	0.556468
ENSMUSG00000032468	Armc8	0.278223	0.228317	0.42124	0.00163937	0.418855	0.0213882
ENSMUSG00000026426	Arl8a	0.181301	0.228979	0.299174	0.00158345	-0.021875	0.904631
ENSMUSG00000020493	Prr11	0.157177	0.235013	-0.105127	0.45101	0.129969	0.652031
ENSMUSG00000021557	Agtpbp1	0.219755	0.238652	0.0478079	0.818243	0.261661	0.246646
ENSMUSG00000007659	Bcl2l1	0.205513	0.242062	-0.163001	0.148765	-0.439067	0.000584041
ENSMUSG00000000399	Ndufa9	-0.158421	0.260008	-0.232198	0.0197715	-0.245183	0.0327249
ENSMUSG00000063015	Ccni	0.1802	0.2686	0.273818	0.00024906	0.00594031	0.98189
ENSMUSG00000022295	Atp6v1c1	-0.154966	0.271672	-0.2344	0.0741113	-0.515271	0.00140267
ENSMUSG00000054387	Mdm4	-0.171214	0.276292	0.10319	0.575631	-0.340238	0.0938019
ENSMUSG00000058240	Cryzl1	0.205264	0.277574	0.221801	0.0669011	0.0771496	0.641187
ENSMUSG00000028114	Mettl14	0.189452	0.279569	-0.109884	0.587549	-0.134511	0.468884
ENSMUSG00000025591	Tma16	-0.214577	0.280394	-0.626858	0.000241003	-0.0672158	0.817193
ENSMUSG00000020840	Blmh	0.248631	0.282218	-0.0439038	0.759938	-0.340617	0.00043514
ENSMUSG00000044700	Tmem201	-0.266633	0.284866	-0.0287581	0.901269	0.642388	3.98492e-06
ENSMUSG00000056493	Foxk1	0.221786	0.287816	0.314175	0.00200993	0.357167	0.000329811
ENSMUSG00000046707	Csnk2a2	0.151199	0.288303	0.0783245	0.537043	0.191564	0.104132
ENSMUSG00000042042	Csgalnact2	0.157304	0.292095	0.257201	0.0718172	0.06029	0.787694
ENSMUSG00000032743	D430042O09Rik	0.293183	0.292246	0.215904	0.427016	0.120358	0.746087
ENSMUSG00000022257	Laptm4b	0.182351	0.296848	0.0823036	0.581132	0.38303	0.000198846
ENSMUSG00000037750	Fam222b	-0.250027	0.309858	-0.0177237	0.951116	0.175069	0.371251
ENSMUSG00000028527	Ak4	0.355238	0.326201	0.545598	0.0885213	-0.0133875	0.977898
ENSMUSG00000063972	Nr6a1	-0.352251	0.326532	-0.329271	0.198031	-0.325173	0.142735
ENSMUSG00000071655	Ubxn1	-0.197894	0.334696	-0.0492742	0.743962	-0.136263	0.44566
ENSMUSG00000004266	Ptpn6	0.428479	0.335051	0.186658	0.742871	0.352746	0.579587
ENSMUSG00000056899	Immp2l	0.427212	0.342747	0.0506394	0.928963	0.164771	0.753743
ENSMUSG00000061458	Nol10	-0.137038	0.34874	-0.390569	0.000117168	-0.0112129	0.960574
ENSMUSG00000038533	Cbfa2t2	0.172892	0.35914	-0.022721	0.94531	0.269345	0.22162
ENSMUSG00000025260	Hsd17b10	-0.132189	0.365416	-0.0695489	0.619743	-0.000882299	0.997471
ENSMUSG00000057375	Yipf1	-0.215439	0.368882	-0.192431	0.211753	-0.217322	0.261725
ENSMUSG00000037475	Thoc2	-0.260533	0.376648	0.504522	0.0920103	-0.314034	0.143346
ENSMUSG00000064080	Fbln2	0.226035	0.376858	0.522794	2.68718e-06	0.135036	0.610725
ENSMUSG00000032757	Bet1	-0.158377	0.38729	-0.122243	0.52227	-0.0144378	0.968807
ENSMUSG00000020198	Ap3d1	0.110353	0.417954	0.314023	0.000135833	0.236483	0.0522607
ENSMUSG00000010914	Pdhx	-0.142825	0.422863	-0.135513	0.497171	-0.351586	0.00910075
ENSMUSG00000031007	Atp6ap2	0.131737	0.423168	-0.179935	0.0161535	-0.142538	0.122488
ENSMUSG00000030204	Ddx47	0.152848	0.431476	0.119014	0.379674	-0.000861093	0.99775
ENSMUSG00000014177	Tvp23b	0.166254	0.436772	0.168898	0.450775	-0.0361495	0.897739
ENSMUSG00000036273	Lrrk2	-0.135951	0.44043	0.150659	0.320627	-0.562226	1.46828e-05
ENSMUSG00000007038	Neu1	-0.283624	0.442267	-0.320787	0.045856	-0.322073	0.217644
ENSMUSG00000038502	Ptov1	-0.22904	0.454308	0.132914	0.418336	0.317426	0.115208
ENSMUSG00000042712	Tceal9	0.137861	0.459525	-0.0859557	0.271202	-0.61093	1.53635e-14
ENSMUSG00000025786	Zdhhc3	0.0966177	0.463206	0.180757	0.0193811	0.229027	0.0223871
ENSMUSG00000040236	Trappc5	-0.144481	0.465603	-0.17742	0.294945	-0.120155	0.637315
ENSMUSG00000023904	Hcfc1r1	-0.184779	0.471247	0.173266	0.0420987	-0.112677	0.533037
ENSMUSG00000002105	Slc39a13	-0.213489	0.471778	0.0873032	0.554574	-0.1347	0.47246
ENSMUSG00000044285	Gm1821	-0.102525	0.472692	0.127737	0.0314746	0.213547	0.012001
ENSMUSG00000080950	Gm7278	0.327779	0.479318	0.281685	0.617252	-0.0140975	0.988215
ENSMUSG00000020547	Bzw2	-0.102748	0.488584	-0.253712	0.00713119	0.0842346	0.586236
ENSMUSG00000027615	Hps3	0.156268	0.49318	-0.0463796	0.86416	-0.0420394	0.880087
ENSMUSG00000072889	Nfxl1	-0.155532	0.495237	0.0586914	0.829103	0.152344	0.437047
ENSMUSG00000011832	Evi5l	-0.171067	0.49547	-0.095013	0.636052	-0.0903568	0.74055
ENSMUSG00000014039	Prdm15	-0.240926	0.495803	-0.252456	0.404163	-0.27206	0.289269
ENSMUSG00000025735	Rhbdl1	-0.338508	0.496809	0.400705	0.403222	-0.15699	0.836151
ENSMUSG00000021944	Gata4	-0.180191	0.506301	-0.249176	0.161946	0.0874176	0.778896
ENSMUSG00000023027	Atf1	0.117594	0.507468	0.109247	0.391757	-0.0657698	0.687078
ENSMUSG00000019761	Krt10	-0.278212	0.510228	0.290527	0.459663	-0.126066	0.816144
ENSMUSG00000028886	Eya3	0.111517	0.515047	0.0863011	0.658224	-0.30226	0.0799437
ENSMUSG00000038975	Rabggtb	-0.0822641	0.520011	0.0127344	0.937408	-0.0790191	0.666287
ENSMUSG00000054115	Skp2	-0.110515	0.521347	-0.370915	0.00186864	0.182265	0.309428
ENSMUSG00000006262	Mob1b	-0.130771	0.523276	-0.279643	0.0468381	-0.357502	0.0197368
ENSMUSG00000030105	Arl8b	0.104226	0.52481	-0.109382	0.498856	-0.311176	0.00374015
ENSMUSG00000039693	Msantd3	-0.182011	0.526607	-0.362117	0.225134	0.212244	0.496362
ENSMUSG00000044770	Scml4	0.290952	0.531849	-0.0447219	0.919113	0.87861	9.5139e-05
ENSMUSG00000024069	Slc30a6	-0.156982	0.536068	0.00277276	0.993337	-0.0115086	0.971622
ENSMUSG00000025937	Lactb2	0.159835	0.53623	-0.343013	0.0259412	-0.5875	0.000208124
ENSMUSG00000078202	Nrarp	0.314271	0.53652	-0.0306509	0.967125	1.51117	2.87303e-05
ENSMUSG00000031166	Wdr13	0.14742	0.539236	0.33845	0.0041597	0.0769181	0.72038
ENSMUSG00000054280	Prr14l	-0.246681	0.545847	-0.603532	0.179819	0.739068	0.0155479
ENSMUSG00000050550	Gm11868	-0.1773	0.555334	-0.231715	0.297091	-0.495677	0.0138808
ENSMUSG00000055334	Snupn	-0.165585	0.55744	-0.235141	0.334108	-0.275077	0.30237
ENSMUSG00000030610	Det1	-0.172455	0.575572	-0.0862381	0.760643	0.136762	0.656777
ENSMUSG00000059820	Nkapd1	0.119492	0.587195	0.143871	0.436152	-0.233959	0.259865
ENSMUSG00000044477	Zfand3	-0.110619	0.594616	-0.214745	0.0400404	-0.391239	9.53074e-05
ENSMUSG00000019878	Hsf2	-0.129775	0.597278	-0.310146	0.0252577	-0.309203	0.0615853
ENSMUSG00000024259	Slc25a46	0.0917146	0.600365	0.0709581	0.524411	-0.157007	0.167781
ENSMUSG00000068854	Hist2h2be	-0.265829	0.600648	-0.122213	0.842935	-0.970219	0.019231
ENSMUSG00000038342	Mlxip	-0.174981	0.601654	0.58201	7.52592e-05	0.679655	5.71522e-10
ENSMUSG00000031816	Mthfsd	-0.15645	0.620299	-0.0463756	0.856056	-0.643665	0.000156359
ENSMUSG00000035476	Tab3	0.146438	0.62171	-0.221179	0.369688	-0.366568	0.0427841
ENSMUSG00000079111	Kdelr2	-0.067021	0.62171	-0.120216	0.128166	0.161997	0.113609
ENSMUSG00000028957	Per3	0.146341	0.6234	0.746176	6.02777e-07	0.291366	0.089216
ENSMUSG00000032602	Slc25a20	-0.115518	0.629364	-0.0989614	0.621165	-0.486018	0.000454286
ENSMUSG00000022394	L3mbtl2	0.150231	0.629657	-0.237376	0.394146	-0.120895	0.781614
ENSMUSG00000023984	Gm20517	0.25435	0.631382	-0.167148	0.786814	-0.339501	0.589712
ENSMUSG00000030801	Kat8	-0.149879	0.632892	-0.052919	0.845753	-0.0717596	0.774919
ENSMUSG00000027677	Ttc14	0.0863789	0.63409	0.0895395	0.531685	-0.18756	0.377629
ENSMUSG00000028197	Col24a1	0.243548	0.635077	0.116986	0.854696	1.34694	0.00138407
ENSMUSG00000034371	Tkfc	0.104489	0.640258	0.302874	0.035497	0.151461	0.479754
ENSMUSG00000031370	Zrsr2	0.0862813	0.640355	0.0668922	0.766148	0.153942	0.523816
ENSMUSG00000028318	Polr1e	-0.109102	0.643338	-0.756148	2.34096e-05	0.0600968	0.836312
ENSMUSG00000042303	Sgsm3	-0.115546	0.645641	-0.213828	0.0994514	-0.151296	0.440783
ENSMUSG00000028820	Sfpq	-0.0765285	0.660109	-0.200032	0.00283518	0.0730514	0.435424
ENSMUSG00000029169	Dhx15	0.0582671	0.664018	-0.0747414	0.377899	0.0774192	0.574506
ENSMUSG00000037369	Kdm6a	-0.0779938	0.6689	-0.0182828	0.917472	-0.00467669	0.989363
ENSMUSG00000019806	Aig1	-0.142974	0.680371	-0.688998	0.00303685	-0.898163	0.00462569
ENSMUSG00000040749	Siah1b	-0.101505	0.682054	-0.089342	0.798893	0.324408	0.250223
ENSMUSG00000031310	Zmym3	0.0839892	0.690394	0.251319	0.014473	-0.0619201	0.852234
ENSMUSG00000034854	Mfsd12	-0.137729	0.690712	0.0801187	0.713335	-0.1349	0.586236
ENSMUSG00000026766	Mmadhc	0.0847924	0.691872	-0.195934	0.016781	-0.287841	0.00146694
ENSMUSG00000000441	Raf1	-0.078102	0.696291	0.0365116	0.809356	-0.189193	0.0348314
ENSMUSG00000018326	Ywhab	0.0617261	0.70442	-0.0834721	0.174689	0.113083	0.129785
ENSMUSG00000006005	Tpr	0.0902389	0.710919	-0.112208	0.525236	-0.0539118	0.796075
ENSMUSG00000079283	2310009B15Rik	-0.138202	0.71956	0.0316816	0.942295	0.04306	0.93623
ENSMUSG00000022828	Gtf2e1	0.0753422	0.731879	-0.382958	0.0156653	0.0917321	0.625492
ENSMUSG00000030271	Ogg1	-0.0929939	0.742713	0.357471	0.122671	0.14027	0.794855
ENSMUSG00000038150	Ormdl3	-0.0755156	0.742713	0.132001	0.338534	0.197485	0.0803098
ENSMUSG00000022637	Cblb	0.0699834	0.74902	0.519972	0.0137268	0.145022	0.438291
ENSMUSG00000029657	Hsph1	-0.0659194	0.755105	-0.169186	0.131033	0.0833895	0.536605
ENSMUSG00000026773	Pfkfb3	0.120643	0.756582	0.204326	0.599103	0.292392	0.512336
ENSMUSG00000070953	Rabepk	-0.0870615	0.767346	0.077367	0.75938	-0.182325	0.365367
ENSMUSG00000020691	Mettl2	-0.0807053	0.768953	0.0572432	0.8353	0.0937447	0.69443
ENSMUSG00000031314	Taf1	0.0657113	0.774815	-0.152641	0.281274	-0.131372	0.539972
ENSMUSG00000032187	Smarca4	0.0537058	0.779785	0.0189201	0.85363	0.212445	0.00662132
ENSMUSG00000022462	Slc38a2	-0.0341491	0.781201	0.19075	1.65203e-06	-0.0915177	0.407785
ENSMUSG00000019877	Serinc1	-0.0484458	0.783355	-0.144177	0.0265507	-0.247552	0.00140143
ENSMUSG00000013997	Nit1	-0.0850359	0.785063	0.00900067	0.970377	-0.152239	0.499845
ENSMUSG00000051149	Adnp	0.105433	0.78777	0.298123	0.323818	0.209358	0.559526
ENSMUSG00000033036	Gm7879	-0.0885056	0.796302	0.100173	0.765875	-0.332913	0.226402
ENSMUSG00000022184	Fbxo4	0.0810207	0.801801	0.204843	0.318769	0.18282	0.354607
ENSMUSG00000044149	Nkrf	-0.0650862	0.804928	-0.244997	0.211045	0.0749093	0.759234
ENSMUSG00000095403	Gm21092	0.103178	0.812502	0.0502479	0.941705	-0.0715898	0.920057
ENSMUSG00000019942	Cdk1	-0.047581	0.815386	-0.380185	1.66902e-07	0.223278	0.212415
ENSMUSG00000004455	Ppp1cc	-0.0360728	0.830545	0.0571177	0.629256	0.159611	0.141184
ENSMUSG00000028069	Gpatch4	-0.041702	0.838964	-0.291705	0.043856	0.190161	0.317045
ENSMUSG00000021235	Coq6	-0.0510281	0.841522	0.0795084	0.749422	0.278817	0.171982
ENSMUSG00000051037	Zfp455	0.115102	0.8459	0.408443	0.389749	0.421857	0.382354
ENSMUSG00000004018	Fancl	0.0553074	0.862494	0.270516	0.224925	0.24252	0.442946
ENSMUSG00000050945	Zfp438	0.0709386	0.877814	0.296734	0.310903	-0.134879	0.706642
ENSMUSG00000020459	Mtif2	0.0338654	0.879161	0.269584	0.0455368	-0.0614841	0.784909
ENSMUSG00000020483	Dynll2	-0.0246618	0.889256	0.207676	0.00470259	0.368123	3.047e-05
ENSMUSG00000038187	Btbd10	0.0362106	0.889554	-0.109664	0.498771	0.0954592	0.626606
ENSMUSG00000030612	Mrpl46	-0.0446668	0.89258	-0.165931	0.474156	-0.181305	0.526277
ENSMUSG00000083554	Gm6645	0.0728108	0.895553	0.0549396	0.939086	-0.410254	0.449654
ENSMUSG00000021556	Golm1	-0.0301559	0.903769	-0.0768537	0.72752	0.0372463	0.896655
ENSMUSG00000047115	Fam221a	-0.0698086	0.905698	-0.172555	0.772536	0.294115	0.629782
ENSMUSG00000029613	Eif2ak1	0.0270174	0.907407	-0.0787149	0.550387	0.0839112	0.512519
ENSMUSG00000052915	Msl1	-0.0255739	0.91048	0.216081	0.0311215	0.163926	0.0860377
ENSMUSG00000026433	Rab29	0.0645516	0.914719	0.180282	0.742735	-0.0573678	0.929481
ENSMUSG00000033967	Rnf225	-0.0554539	0.916923	-0.0156997	0.980515	0.409489	0.389343
ENSMUSG00000027519	Rab22a	-0.0213659	0.922364	-0.0739847	0.608608	-0.234014	0.117209
ENSMUSG00000059772	Slx1b	-0.0439903	0.924691	0.125904	0.751738	-0.0372783	0.936585
ENSMUSG00000018287	Spag7	0.0223655	0.925888	0.187716	0.129497	0.187481	0.142498
ENSMUSG00000026388	3110009E18Rik	0.0398247	0.941926	0.325376	0.37441	0.0549845	0.925195
ENSMUSG00000038240	Pdss2	0.0254454	0.942682	0.267868	0.271264	-0.0920477	0.78931
ENSMUSG00000044155	Lsm8	0.0152628	0.943703	-0.250373	0.0320384	-0.234436	0.171157
ENSMUSG00000014763	Fam120b	0.0146915	0.944827	0.16758	0.0651453	0.159048	0.172227
ENSMUSG00000074649	BC029722	0.0170107	0.947166	0.252724	0.0256741	0.17062	0.300689
ENSMUSG00000041623	D11Wsu47e	0.0170465	0.952842	-0.0375994	0.884968	0.222595	0.465382
ENSMUSG00000031557	Plekha2	0.0102016	0.953079	0.0680528	0.516887	-0.160403	0.519624
ENSMUSG00000001017	Chtop	-0.00897214	0.956022	-0.0917262	0.215879	0.126013	0.246161
ENSMUSG00000027195	Hsd17b12	-0.0132467	0.957441	-0.51262	1.96696e-13	-0.138258	0.179605
ENSMUSG00000031974	Abcb10	-0.0122175	0.959658	0.0148371	0.941407	0.153116	0.388623
ENSMUSG00000050619	Zscan29	-0.0118248	0.965812	0.12635	0.502185	0.0317159	0.910982
ENSMUSG00000056820	Tsnax	-0.00801467	0.965812	0.0415979	0.718091	0.0666914	0.559489
ENSMUSG00000066150	Slc31a1	-0.0100743	0.966501	-0.0111801	0.938188	-0.112017	0.315484
ENSMUSG00000018040	Rrp7a	-0.0142988	0.970193	0.0131784	0.937484	0.00934426	0.95435
ENSMUSG00000021044	Adck1	0.00944765	0.970445	0.024863	0.88932	-0.157369	0.271948
ENSMUSG00000021694	Ercc8	-0.0152457	0.972244	0.164503	0.562433	-0.00721567	0.98825
ENSMUSG00000032491	Nradd	0.00853709	0.973799	-0.121574	0.42842	-0.2573	0.0209576
ENSMUSG00000051034	Zfp11	-0.0124205	0.973799	0.110118	0.764198	0.108188	0.765929
ENSMUSG00000052833	Sae1	0.00561086	0.976514	-0.193777	0.0259401	-0.0879796	0.475386
ENSMUSG00000029033	Acap3	-0.00634075	0.980408	0.0649727	0.781771	0.212574	0.200594
ENSMUSG00000034471	Caskin2	-0.00889966	0.982916	0.193475	0.394943	0.278007	0.401198
ENSMUSG00000032624	Eml4	0.000321943	0.999112	-0.0143851	0.936502	-0.455354	0.000288075
ENSMUSG00000031803	B3gnt3	0.160772	NA	-0.315737	0.480125	0.0316564	NA
ENSMUSG00000036602	Alx1	-0.000947327	NA	NA	NA	-0.00694796	NA
ENSMUSG00000040247	Tbc1d10c	0.156821	NA	0.383376	0.462121	0.00527028	0.996311
ENSMUSG00000061848	Gm5805	0.0055308	NA	0.122613	NA	-0.247426	0.679644
ENSMUSG00000063739	Gm4963	0.0456077	NA	0.0957532	NA	NA	NA
ENSMUSG00000075272	Ttc30a2	0.216591	NA	0.112263	0.856075	0.41922	0.470867
ENSMUSG00000082264	Gm12799	-0.119203	NA	NA	NA	-0.105051	NA
ENSMUSG00000082390	Gm12136	-0.0634206	NA	0.0913822	NA	-0.138854	NA
ENSMUSG00000082575	Gm13050	-0.071665	NA	-0.114145	NA	-0.0985134	0.896257
ENSMUSG00000085272	Sbk3	-0.164229	NA	-0.794827	0.0721086	0.756348	0.0906531
